# Supplementary material for: GPCR Pharmacological Profiling of Aaptamine from the Philippine Sponge Stylissa sp. Extends Its Therapeutic Potential for Noncommunicable Diseases
Source: Molecules. 2021 Sep 16;26(18):5618. doi: 10.3390/molecules26185618 (PMC8466755; doi:10.3390/molecules26185618)
Supplement: Supplementary file 1 [file molecules-26-05618-s001.zip]

Archive with 1 entries (1 files):
- molecules-1359914-Supporting Information.pdf
